# Supplementary material for: Clinicopathologic significance and prognostic value of circRNAs in osteosarcoma: a systematic review and meta-analysis
Source: J Orthop Surg Res. 2021 Oct 7;16:578. doi: 10.1186/s13018-021-02568-2 (PMC8495992; doi:10.1186/s13018-021-02568-2)
Supplement: Supplementary file 1 — Additional file 1. [file 13018_2021_2568_MOESM1_ESM.zip]

Archive with 2 entries (2 files):
- PRISMA 2020 checklist-210610_ESM.docx
- SM-Revision_ESM.docx
